# Supplementary material for: Milk consumption and multiple health outcomes: umbrella review of systematic reviews and meta-analyses in humans
Source: Nutr Metab (Lond). 2021 Jan 7;18:7. doi: 10.1186/s12986-020-00527-y (PMC7789627; doi:10.1186/s12986-020-00527-y)
Supplement: Supplementary file 1 — Additional file 1. Table S1: Full versions of total summary data for the meta-analyses of association between milk consumption and health outcomes. [file 12986_2020_527_MOESM1_ESM.xlsx]

## Sheet: Sheet1
Outcomes	First author	Year	Types	No. of studies in MA	Type of studies in MA	No. of cases/total	Effects mode	Metric of MA	Effect size	95% CI	I2 %	Publication bias
abdominal obesity	lee M	2018	milk	7	cohort/case control	NA	Random	RR 201 g/d	0.88	0.79-0.97	56.8	NA
abdominal obesity	lee M	2018	milk	7	cohort/case control	NA	Random	RR highest vs lowest	0.83	0.73-0.92	46.2	NA
acne	Aghasi M	2019	milk	8	cohort/case control/cross-sectional	3102/19376	Fixed	OR	1.48	1.31-1.66	23.6	0.17
acne	Dai R	2018	milk	13	cohort/case control/cross-sectional	NA/71819	Random	OR	1.16	1.09-1.24	32.7	no
all-cause mortality	Guo J	2017	milk	12	cohort/case control	69.355/268,570	Random	RR	1	0.93-1.07	97.4	no
all-cause mortality	Mullie P	2016	milk	11	cohort	63,545/281,788	Random	RR 200nl/d	1.01	0.96-1.06	94	0.64
all-cause mortality	O'Sullivan	2013	milk	6	cohort	165,139/379,503	Random	RR	1.01	0.92-1.11	15.8	NA
all-cause mortality	Soedamah-M	2011	milk	8	cohort	23949/62,779	Random	RR 200ML/d	0.99	0.95-1.03	72	NA
all-cause mortality	Mazidi M	2018	milk	3	cohort	23,324/63,390	Random	RR	0.99	0.98-1.00	8.3	NA
Alzheimer's disease	Wu L	2016	milk	2	cohort	417/NA	Random	OR	0.63	0.44-0.90	0	NA
arterial Stiffness	Diez-Fernandez, Ana	2019	milk	4	cross-sectional	NA/15553	Random	NA	0.02	-0.01-0.05	0	NA
bladder Cancer	Bermejo,LM	2019	milk	14	cohort/case control	NA/438,319	Random	RR	0.89	0.81-0.98	66.4	0.269
bladder Cancer	F, L.	2011	milk	14	cohort/case control	4879/201,008	Random	RR	0.89	0.77-1.02	57.8	0.048
bladder Cancer	Hong, X	2018	milk	12	cohort/case control	NA	Random	RR	0.86	0.75–0.98	48.1	NA
bladder Cancer	Hong, X	2018	milk	12	cohort/case control	NA	Random	RR per 1 serving	0.9	0.83–0.98	NA	NA
bladder Cancer	Elwood, P. C	2008	milk	4	cohort	NA	Random	RR	0.82	0.67-0.99	moderate	NA
bladder cancer	QQ, M	2011	Skim milk	2	Case-control	308/1738	Fixed	OR hvsl	0.47	0.18-0.79	0	NA
bladder cancer	QQ, M	2011	Total Milk	11	cohort/case control	NA	Random	OR hvsl	0.75	0.60–0.91	66.6	0.055
bladder Cancer	Bermejo,LM	2019	Whole milk	3	cohort/case control	NA/3933	Random	RR	1.21	1.04-1.38	86.1	NA
breast cancer	QQ, M	2011	Whole milk	2	Case-control	308/1738	Fixed	OR hvsl	2.23	1.45-3.00	0	NA
breast cancer	Dong, J. Y	2011	high-fat milk	8	cohort	NA	Random	RR	0.98	0.87–1.12	41.6	no
breast cancer	Chen L	2019	Low-fat milk	3	Case-control	NA	Random	OR	0.853	0.70-1.04	<50	0.583
breast cancer	Dong, J. Y	2011	Low-fat milk	5	cohort	NA	Random	RR	0.93	0.88–0.99	41.7	no
breast cancer	Boyd, N. F	1993	milk	10	cohort/case control	3532/27,626	Random	RR	1.17	1.04-1.31	NA	NA
breast cancer	Dong, J. Y	2011	milk	12	cohort	16,356/728,135	Random	RR	0.9	0.80–1.02	59.7	no
breast cancer	Dong, J. Y	2011	milk	9	cohort	NA	Random	RR 200g/d	0.98	0.95–1.01	NA	no
breast cancer	Wu J	2016	Skim Milk	8	cohort	1,6664/586,726	Random	RR	0.93	0.85-1.00	40.1	0.616
breast cancer	Wu J	2016	Skim Milk	5	cohort	NA	Random	RR per 200 g/day	0.96	0.92-1.00	11.9	0.498
breast cancer	Wu J	2016	Total Milk	18	cohort	19747/775,778	Random	RR	0.92	0.84-1.02	53.5	0.292
breast cancer	Wu J	2016	Total Milk	11	cohort	NA	Random	RR per 200 g/day	0.97	0.93-1.01	36.4	0.355
breast cancer	Chen L	2019	Whole milk	8	Case-control	NA	Random	OR	0.951	0.80-1.13	<50	0.272
breast cancer	Wu J	2016	Whole milk	9	cohort	13781/554775	Random	RR	0.99	0.87-1.12	37.4	0.723
breast cancer	Wu J	2016	Whole milk	5	cohort	NA	Random	RR per 200 g/day	1.02	0.92-1.13	32.8	0.66
cancer mortality	Lu W	2016	milk	NA	cohort	NA	Random	RR	0.97	0.92-1.03	8.4	0.947
cancer mortality	O'Sullivan	2013	milk	2	cohort	490/22,128	Random	RR	1.01	0.82-1.23	4.2	NA
coronary heart disease	Gholami F	2017	milk	9	cohort	4866/212,767	Random	RR	1.05	0.96-1.15	0	0.6
coronary heart disease	Mente, A	2009	milk	8	cohort	NA/216,820	Random	RR	0.94	0.75-1.13	NA	NA
coronary heart disease	Soedamah-M	2011	milk	6	cohort	4391/ 259,162	Random	RR 200ML/d	1	0.96-1.04	27	NA
CHD mortality	Mazidi M	2018	milk	3	cohort	18.927/105.528	Random	RR	1.04	1.02-1.06	10.4	NA
cognitive disorders	Wu L	2016	milk	5	cohort/cross-sectional	1273/NA	Random	OR	0.72	0.56-0.93	64	NA
cognitive function	Lee J	2018	milk	3	cohort	714/5460	Random	RR	1.21	0.81-1.82	64.1	NA
colon cancer	Barrubes, L	2019	Low-fat milk	2	cohort	3339/1,5441(TOTAL)	Fixed	RR	0.73	0.61-0.87	0	NA
colon cancer	Aune D	2012	milk	7	cohort	NA	Random	RR	0.82	0.72–0.94	0	NA
colon cancer	Vieira, A. R	2017	milk	9	cohort/case control	NA	Random	RR	0.93	0.90-0.96	30	no
colon cancer	Barrubes, L	2019	Total milk	8	cohort	3339/15441	Random	RR	0.79	0.72-0.87	0	NA
colon cancer	Barrubes, L	2019	Total milk	3	cohort	3339/15441	Fixed	RR per 2 serving	0.88	0.84-0.93	0	NA
colon cancer	Barrubes, L	2019	Whole milk	2	cohort	3339/1,5441(TOTAL)	Fixed	RR	0.87	0.72-1.05	0	NA
colorectal cancer	Aune D	2012	milk	10	cohort	5011/655 483	Random	RR	0.83	0.74–0.93	0.14	0.86
colorectal cancer	Cho, E	2004	milk	8	cohort	8525/NA	Random	RR hvsl	0.85	0.78-0.94	>50	NA
colorectal cancer	Huncharek, M	2009	milk	14	cohort	NA	Random	RR	0.9	0.83–0.97	>50	NA
colorectal cancer	RA, R	2014	milk	14	cohort	5200/919,680	Random	RR hvsl	0.85	0.77-0.93	0	NA
colorectal cancer	Elwood, P. C	2008	milk	4	cohort	NA	Random	RR	0.94	0.85-1.03	low	NA
colorectal cancer	Barrubes, L	2019	Low-fat milk	2	cohort	3507/484,338	Fixed	RR	0.76	0.66-0.88	42	NA
colorectal cancer	Vieira, A. R	2017	milk	9	cohort/case control	NA	Random	RR	0.94	0.92-0.96	0	no
colorectal cancer	Barrubes, L	2019	Total milk	9	cohort	9118/1,003,303	Random	RR	0.82	0.76-0.88	2	NA
colorectal cancer	Barrubes, L	2019	Total milk	9	cohort	9118/1,003,303	Random	RR per 1 serving	0.9	0.86-0.93	0	NA
colorectal cancer	Barrubes, L	2019	Whole milk	3	cohort	5198/545,046	Fixed	RR	0.97	0.86-1.09	40	NA
distal colon cancer	Barrubes, L	2019	Total milk	3	cohort	40651/15657	Fixed	RR	0.75	0.63-0.90	25	NA
distal colon cancer	Barrubes, L	2019	Whole milk	2	cohort	40651/15657	Fixed	RR	0.78	0.60-1.01	0	NA
proximal colon cancer	Barrubes, L	2019	Total milk	3	cohort	40651/15657	Fixed	RR	0.81	0.68-0.96	0	NA
proximal colon cancer	Barrubes, L	2019	Whole milk	2	cohort	40651/15657	Fixed	RR	1.2	0.96-1.49	83	NA
rectal cancer	Barrubes, L	2019	Total milk	5	cohort	NA	Random	RR	0.84	0.73-0.97	0	NA
rectal cancer	Barrubes, L	2019	Total milk	3	cohort	NA	Fixed	RR per 3 serving	0.91	0.84-0.97	25	NA
rectal cancer	Barrubes, L	2019	Whole milk	2	cohort	NA	Fixed	RR	0.94	0.76-1.16	0	NA
CVD	Alexander, D. D	2016	milk	4	cohort	NA	Random	RR	0.94	0.86-1.02	38.1	NA
CVD	Guo J	2017	milk	9	cohort/case control	21,580/249,779	Random	RR	1.01	0.93-1.10	92.4	no
CVD	Soedamah-M	2011	milk	4	cohort	2283/13,518	Random	RR 200ML/d	0.94	0.89-0.99	0	NA
CVD mortality	O'Sullivan	2013	milk	7	cohort	17455/338,421	Random	RR	0.96	0.81-1.13	22.8	NA
dementia	Wu L	2016	milk	3	cohort/cross-sectional	552/NA	Random	OR	0.7	0.48-1.02	18	NA
dental erosion	Li H	2012	milk	4	cohort	NA/3387	Random	OR	0.67	0.11-4.01	NA	NA
diabetes	Gijsbers L	2016	High-fat milk	9	cohort	267,588/336,061	Random	RR 200 g/d	0.99	0.88-1.11	84	0.78
diabetes	Gijsbers L	2016	Low-fat milk	7	cohort	200,981/267,588	Random	RR 200 g/d	1.01	0.97-1.05	72	NA
diabetes	Elwood, P. C	2008	milk	4	cohort	4851/120,263	Random	RR	0.92	0.86-0.97	NA	NA
diabetes	Gijsbers L	2016	Total milk	11	cohort	17,241/145,472	Random	RR 200 g/d	0.97	0.93-1.02	57	0.07
endometrial cancer	Li X	2017	milk	6	cohort/case control	3538/331,168	Random	OR	0.99	0.89-1.10	0	NA
endometriosis	Hoorsan H	2017	milk	2	cohort/case control	1862/69,702	Random	OR	0.9	0.65-1.23	81.2	0.32
esophageal squamous cell carcinoma	Li B	2016	milk	11	Case-control	2311/NA	Random	RR	0.93	0.74-1.16	52.9	0.96
esophageal squamous cell carcinoma	Li B	2016	milk	6	Case-control	NA	Random	RR per one serving/day	0.97	0.70-1.35	58.9	NA
gastric cancer	Guo Y	2015	milk	14	cohort/case control	NA	Random	RR	1.09	0.83-1.43	85.5	NA
gastric cancer	Sun, Y	2014	milk	23	cohort/case control	NA	Random	RR	1.11	0.94-1.31	70.1	NA
Gastric cancr	Wang S	2018	milk	21	cohort/case control	NA	Random	RR	1.44	1.15-1.81	82.7	NA
hepatocellular carcinoma	Yang Y	2017	milk	7	cohort/case control	NA	Random	RR	1.13	0.67-1.88	78	>0.1
hip fracture	Malmir H	2019	milk	10	cohort	NA	Random	RR	0.93	0.75-1.15	86.7	0.015
hip fracture	Malmir H	2019	milk	8	cohort	NA	Random	RR 200 g/d	1.09	1.07-1.11	NA	0.015
hip fracture	Matia MP	2019	milk	5	cohort	NA/236,136	Random	HR	0.91	0.69-1.21	87.9	0.463
hypertension	Soedamah-Muthu, SS	2012	milk	7	cohort	14,398/47,647	Random	RR 200g/d	0.96	0.94-0.98	NA	NA
hypertriacylglycerolaemia	lee M	2018	milk	4	cohort/case control	NA	Random	RR highest vs lowest	0.9	0.81-0.98	0	NA
lung cancer	Yang Y	2016	Low-fat milk	3	cohort/case control	NA	Random	RR	0.98	0.69-1.41	0	0.12
lung cancer	Yang Y	2016	milk	22	cohort/case control	NA	Random	RR	1.08	0.80-1.46	90.5	0.3
lung cancer	Yu, Y.	2016	Total Milk	7	cohort	8857/58,997	Random	RRhvlowest	0.95	0.76–1.15	70.2	NA
metabolic Syndrome	Elwood, P. C	2008	milk	4	Case-control	3771/18,120	Random	RR	0.74	0.64-0.84	NA	NA
metabolic Syndrome	lee M	2018	milk	9	cohort/case control	7002/29,077	Random	RR 200 g/d	0.87	0.79-0.95	44.7	0.2
metabolic Syndrome	lee M	2018	milk	7	cohort/case control	NA	Random	RR highest vs lowest	0.78	0.68-0.87	36.1	0.2
metabolic Syndrome	Mena-SG	2019	milk	5	cohort	4065/15,657	Random	RR	0.79	0.64-0.97	66	NA
non-hodgkin’s lymphoma	Sergentanis,TN	2019	milk	4	cohort	1517/NA	Random	RR	0.99	0.85-1.15	0	0.461
non-hodgkin’s lymphoma	Wang J	2016	milk	14	cohort/case control	7109/NA	Random	RRhvlowest	1.41	1.08-1.84	88.6	No
non-hodgkin’s lymphoma	Wang J	2016	milk	9	cohort/case control	3739/NA	Random	RR per 120 g/day	1.04	0.97-1.12	NA	NA
non-hodgkin’s lymphoma	Wang J	2016	milk	9	cohort/case control	3739/NA	Random	RR per 210 g/day	1.07	0.96-1.19	NA	NA
non-hodgkin’s lymphoma	Wang J	2016	milk	9	cohort/case control	3739/NA	Random	RR per 370g/day	1.11	0.99-1.24	NA	NA
non-hodgkin’s lymphoma	Wang J	2016	milk	9	cohort/case control	3739/NA	Random	RR per 440 g/day	1.12	1.00-1.26	NA	NA
non-hodgkin’s lymphoma	Wang J	2016	milk	9	cohort/case control	3739/NA	Random	RR per 490 g/day	1.13	1.00-1.28	NA	NA
diffuse large B-cell lymphoma	Wang J	2016	milk	3	Case-control	352/NA	Random	RR	1.49	1.08-2.06	8.9	NA
follicular lymphoma	Wang J	2016	milk	3	Case-control	390/NA	Random	RR	0.99	0.47-2.07	89.8	NA
small lymphocytic lymphoma/chronic lymphocytic leukemia	Wang J	2016	milk	3	Case-control	477/NA	Random	RR	1.04	0.69-1.55	44.1	NA
obesity	Wang W	2016	milk	16	cohort/cross-sectional	NA	Random	OR	0.81	0.75-0.88	62.1	Yes
obesity	Wang W	2016	milk	4	cohort/cross-sectional	6556//NA	Random	60 g/d	0.93	0.87-1.00	NA	NA
obesity	Wang W	2016	milk	4	cohort/cross-sectional	NA	Random	140 g/d	0.87	0.79-0.96	NA	NA
obesity	Wang W	2016	milk	4	cohort/cross-sectional	NA	Random	180 g/d	0.84	0.77-0.93	NA	NA
obesity	Wang W	2016	milk	4	cohort/cross-sectional	NA	Random	240 g/d	0.81	0.74-0.89	NA	NA
obesity	Wang W	2016	milk	4	cohort/cross-sectional	NA	Random	310 g/d	0.78	0.69-0.88	NA	NA
obesity	Wang W	2016	milk	4	cohort/cross-sectional	NA	Random	200 g/d	0.84	0.77-0.92	NA	NA
osteoporosis	Malmir H	2019	milk	6	cohort/case control/cross-sectional	NA	Random	RR	0.79	0.57-1.08	63.3	no
osteoporosis	Malmir H	2019	milk	6	cohort	NA	Random	RR 200 g/d	0.61	0.50-0.75	NA	no
osteoporotic fracture	Matia MP	2019	milk	4	cohort	NA/110134	Random	HR	1.05	0.94-1.18	61.3	0.099
ovarian cancer	Larsson SC	2006	Low-Fat/Skim milk	11	cohort/case control	NA	Random	RR hvsl	0.94	0.75-1.17	66.4	no
ovarian cancer	Liu J	2015	Low-Fat/Skim milk	13	cohort	NA	Random	OR	0.925	0.789-1.085	<50	0.37
ovarian cancer	Genkinger, J. M	2006	milk	13	cohort	NA	Random	RR	1.11	0.87-1.41	NA	NA
ovarian cancer	Qin-l, Q	2005	milk	6	cohort/case control	3532/27,626	Random	RR hvsl	0.81	0.61–1.07	NA	NA
ovarian cancer	Qin-l, Q	2005	Skim Milk	6	cohort/case control	NA	Random	RR hvsl	0.89	0.65-1.21	NA	NA
ovarian cancer	Larsson SC	2006	Total Milk	8	cohort/case control	NA	Random	RR hvsl	0.87	0.68–1.10	73.1	no
ovarian cancer	Larsson SC	2006	Whole milk	9	cohort/case control	NA	Random	RR hvsl	1.25	1.01-1.56	51.7	no
ovarian cancer	Liu J	2015	Whole milk	11	cohort	NA	Random	OR	1.228	1.031-1.464	>50	0.957
ovarian cancer	Qin-l, Q	2005	Whole milk	8	cohort/case control	NA	Random	RR hvsl	1.22	0.94–1.59	NA	NA
pancreatic cancer	Genkinger,JM	2014	Low-fat milk	14	cohort	307/NA	Random	HR	0.87	0.75-1.01	5	NA
pancreatic cancer	Genkinger,JM	2014	Total milk	14	cohort	373/NA	Random	HR	0.92	0.77-1.10	0	NA
pancreatic cancer	Genkinger,JM	2014	Whole milk	14	cohort	145/NA	Random	HR	1.01	0.83-1.22	0	NA
Parkinson’s disease	Jiang W	2014	milk	5	cohort	873/304,193	Random	RR highest vs. lowest	1.45	1.23-1.73	16.1	0.62
Parkinson’s disease	Jiang W	2014	milk	4	cohort	785/278,786	Random	RR 200 g/d	1.17	1.06-1.30	NA	NA
prostate cancer	Aune D	2015	Low-fat milk	6	cohort	19,430/432,943	Random	RR	1.14	1.05-1.25	51	NA
prostate cancer	Aune D	2015	Low-fat milk	5	cohort	NA/374664	Random	RR per 200 g/d	1.06	1.01-1.11	67	NA
prostate cancer	Aune D	2015	milk	14	cohort	11,392/566,146	Random	RR	1.11	1.03-1.21	21	0.06
prostate cancer	Aune D	2015	milk	13	cohort	NA/559383	Random	RR 200-g/d	1.03	1.00-1.06	9	NA
prostate cancer	Huncharek, M	2008	milk	11	cohort/case control	NA	Random	RR	1.06	0.91–1.23	>50	NA
prostate cancer	Elwood, P. C	2008	milk	8	cohort	NA	Random	RR	1.05	0.98-1.14	low	NA
prostate cancer	Aune D	2015	Whole milk	8	cohort	19664/448,719	Random	RR	0.92	0.85-0.99	0	0.04
prostate cancer	Aune D	2015	Whole milk	6	cohort	NA/388,664	Random	RR per 200 g/d	0.98	0.95-1.01	0	NA
prostate cancer mortality	Lu W	2016	skim/low-fat milk	NA	cohort	NA	Random	RR	1	0.75-1.33	NA	NA
prostate cancer mortality	Lu W	2016	Whole milk	NA	cohort	NA	Random	RR	1.5	1.03-2.17	NA	NA
prostate cancer mortality	Lu W	2016	Whole milk	NA	cohort	NA	Random	RR serving/day	1.43	1.13-1.81	NA	NA
rectal cancer	Aune D	2012	milk	4	cohort	NA	Random	RR	0.79	0.60–1.06	0	NA
rectal cancer	Huncharek, M	2009	milk	7	Case-control	NA	Random	RR	0.95	0.80–1.14	>50	NA
rectal cancer	Vieira, A. R	2017	milk	7	cohort/case control	NA	Random	RR 200g/d	0.94	0.91-0.97	0	no
stroke	de Goede J	2016	High-fat milk	4	cohort	5942/159,547	Random	RR 200g/d	1.04	1.02-1.06	0	NA
stroke	de Goede J	2016	Low-fat milk	4	cohort	5942/159,547	Random	RR 200g/d	0.96	0.90-1.03	68.2	NA
stroke	de Goede J	2016	milk	14	cohort	25,269/603,920	Random	RR 200g/d	0.93	0.88-0.98	86	0.06
stroke	Elwood, P. C	2008	milk	6	cohort	5787/414,124	Random	RR	0.79	0.75–0.82	NA	NA
stroke	Gholami F	2017	milk	10	cohort	22,946/440,397	Random	RR	0.91	0.81-1.01	71.4	0.45
stroke	Hu, D	2014	milk	10	cohort	NA	Random	RR highest vs lowest	0.91	0.82-1.01	74.4	0.4
stroke	Hu, D	2014	milk	6	cohort	16715/NA	Random	RR 200ML/d	0.82	0.79-0.86	NA	NA
stroke	Soedamah-M	2011	milk	6	cohort	15,554/375,381	Random	RR	0.87	0.72-1.07	95	NA
type 2 diabetes mellitus	Gao, D	2013	low-fat	9	cohort	21755/327,039	Random	RR Highest vs. lowest	0.82	0.69–0.97	40	NA
type 2 diabetes mellitus	Gao, D	2013	Total milk	9	cohort	21755/327,039	Random	RR Highest vs. lowest	0.78	0.78–1.01	51.8	NA
type 2 diabetes mellitus	Tian S	2017	Whole milk	7	cohort	NA	Random	RR	0.87	0.78-0.96	52.2	0.67
type 2 diabetes mellitus	Gao, D	2013	Whole milk	9	cohort	21755/327,039	Random	RR Highest vs. lowest	1.12	0.99–1.27	0	NA
type 2 diabetes mellitus	Tong, X	2011	Whole milk	5	cohort	6230/202,424	Random	RR Highest vs. lowest	0.95	0.86-1.05	NA	NA
vertebral fracture	Matia MP	2019	milk	3	cohort	NA/15295	Random	HR	0.81	0.66-1.00	0	0.068
