# Supplementary material for: Milk consumption and multiple health outcomes: umbrella review of systematic reviews and meta-analyses in humans
Source: Nutr Metab (Lond). 2021 Jan 7;18:7. doi: 10.1186/s12986-020-00527-y (PMC7789627; doi:10.1186/s12986-020-00527-y)
Supplement: Supplementary file 2 — Additional file 2. Table S2: The detailed results of AMSTAR 2 of each meta-analysis. [file 12986_2020_527_MOESM2_ESM.xlsx]

## Sheet: Sheet1
STUDY	1	2*	3	4*	5	6	7*	8	9*	10	11*	12	13*	14	15*	16	overall confidence
Lu W	Y	PY	Y	Y	Y	Y	PY	Y	Y	N	Y	Y	Y	Y	Y	Y	HIGH
Mazidi M	Y	PY	Y	Y	Y	Y	PY	PY	Y	N	Y	Y	Y	N	Y	Y	MODERATE
Gholami F	Y	PY	Y	Y	N	Y	PY	Y	Y	N	Y	Y	Y	Y	Y	Y	MODERATE
Bermejo,LM	Y	Y	Y	Y	Y	Y	PY	Y	Y	N	Y	Y	Y	Y	Y	N	MODERATE
Chen L	Y	PY	N	PY	N	Y	N	Y	N	N	Y	N	N	N	Y	N	CRITICALLY LOW
Wu J	Y	PY	Y	Y	N	Y	PY	Y	PY	N	Y	Y	Y	Y	Y	Y	MODERATE
Barrubes, L	Y	Y	Y	Y	N	Y	PY	Y	Y	N	Y	Y	Y	Y	N	N	LOW
Wang J	Y	PY	Y	PY	Y	Y	PY	PY	N	N	Y	Y	Y	Y	N	Y	CRITICALLY LOW
Li X	Y	PY	Y	PY	N	Y	PY	PY	Y	N	Y	Y	Y	Y	Y	Y	MODERATE
Li B	Y	PY	Y	Y	Y	Y	PY	PY	Y	N	Y	Y	Y	Y	Y	Y	HIGH
Wang S	Y	PY	Y	PY	N	Y	PY	N	Y	N	N	Y	N	Y	Y	Y	CRITICALLY LOW
Yang Y(2017)	Y	PY	Y	PY	Y	N	PY	Y	Y	N	Y	N	N	Y	Y	Y	LOW
Yang Y(2016)	Y	PY	Y	PY	N	Y	PY	PY	Y	N	Y	Y	Y	Y	Y	N	MODERATE
Sergentanis,TN	Y	PY	Y	PY	Y	Y	PY	Y	Y	N	Y	Y	Y	Y	N	Y	LOW
Liu J	Y	PY	Y	PY	N	N	N	Y	N	N	Y	Y	N	N	Y	N	CRITICALLY LOW
Genkinger,JM	Y	PY	Y	PY	N	N	N	PY	Y	N	Y	N	N	N	N	Y	CRITICALLY LOW
Aune D	Y	Y	Y	PY	Y	Y	N	Y	PY	N	Y	Y	Y	Y	Y	Y	LOW
Diez-Fernandez, Ana	Y	Y	Y	PY	Y	Y	PY	PY	Y	N	Y	Y	Y	Y	Y	Y	HIGH
Guo J	Y	PY	Y	PY	N	Y	PY	Y	Y	Y	Y	Y	Y	Y	Y	Y	HIGH
Soedamah-Muthu, SS(2011)	Y	PY	N	PY	N	Y	PY	PY	PY	N	Y	N	N	Y	Y	N	LOW
Soedamah-Muthu, SS(2012)	Y	PY	Y	PY	N	N	Y	Y	N	N	Y	Y	Y	Y	Y	Y	LOW
de Goede J	Y	PY	Y	PY	N	Y	Y	Y	Y	N	Y	Y	Y	Y	Y	Y	MODERATE
lee M	Y	PY	Y	PY	N	Y	PY	Y	Y	N	Y	Y	Y	Y	Y	Y	MODERATE
Gijsbers L	Y	PY	Y	Y	Y	N	Y	PY	Y	N	Y	Y	Y	Y	Y	Y	MODERATE
Mena-SG	Y	Y	Y	PY	N	N	PY	PY	Y	N	Y	N	N	Y	N	N	CRITICALLY LOW
Wang W	Y	PY	Y	PY	N	Y	N	PY	Y	N	Y	Y	Y	Y	Y	Y	LOW
Tian S	Y	PY	Y	PY	N	N	PY	PY	N	N	Y	Y	Y	Y	Y	Y	LOW
Malmir H	Y	PY	Y	PY	Y	N	PY	N	Y	N	Y	N	N	Y	Y	Y	LOW
Matia MP	Y	Y	Y	PY	Y	Y	Y	Y	Y	N	Y	Y	N	Y	Y	Y	LOW
Wu L	Y	PY	Y	PY	Y	Y	PY	Y	Y	N	Y	N	Y	Y	Y	Y	MODERATE
Lee J	Y	PY	Y	PY	Y	Y	PY	Y	Y	N	Y	Y	Y	Y	N	Y	MODERATE
Griebler U	Y	PY	Y	PY	Y	Y	PY	Y	Y	N	Y	Y	Y	Y	N	Y	LOW
Norris JM	Y	PY	Y	N	N	Y	N	Y	Y	N	Y	N	Y	Y	N	N	CRITICALLY LOW
Aghasi M	Y	PY	Y	PY	Y	N	PY	PY	Y	N	Y	N	Y	Y	Y	Y	LOW
Li H	Y	PY	Y	PY	Y	Y	PY	PY	N	N	Y	N	N	Y	N	N	CRITICALLY LOW
Hoorsan H	Y	PY	Y	Y	N	Y	PY	PY	Y	N	Y	Y	N	Y	Y	Y	LOW
Jiang W	Y	PY	Y	PY	N	Y	PY	Y	N	N	Y	Y	Y	Y	Y	Y	LOW
NOTE: * Key domains
